# Supplementary material for: Gene Expression Analysis of Yeast Strains with a Nonsense Mutation in the eRF3-Coding Gene Highlights Possible Mechanisms of Adaptation
Source: Int J Mol Sci. 2024 Jun 7;25(12):6308. doi: 10.3390/ijms25126308 (PMC11203930; doi:10.3390/ijms25126308)
Supplement: Supplementary file 1 [file ijms-25-06308-s001.zip]

Archive with 1 entries (1 files):
- SI_Tables.xlsx
