# Supplementary material for: Gene Expression Analysis of Yeast Strains with a Nonsense Mutation in the eRF3-Coding Gene Highlights Possible Mechanisms of Adaptation
Source: Int J Mol Sci. 2024 Jun 7;25(12):6308. doi: 10.3390/ijms25126308 (PMC11203930; doi:10.3390/ijms25126308)
Supplement: Supplementary file 1 [file ijms-25-06308-s001.zip › SI_Tables.xlsx]

## Sheet: Supplementary Table S1
Supplementary Table S1. Transcription factors whose targets are overrepresented in a set of genes with reduced expression in cells carrying the sup35-218 allele.
Highest enrichment in transcription factors	p-value	% in the studied gene set	% in a similarly sized random set of S. cerevisiae genes	Transcription factor function
Bas1	< 10-15	55,63%	13,08%	Involved in the regulation of purine and histidine biosynthesis pathways
Gcn4	< 10-15	93,52%	10,83%	Transcriptional activator of amino acid biosynthesis genes
Hac1	< 10-15	33,38%	16,26%	Leucine zipper-type transcription factor (ATF/CREB1 homolog)
Sok2	< 10-15	46,20%	13,60%	Negative regulator of pseudohyphal differentiation
Gln3	< 10-15	50,14%	14,47%	Transcriptional activator of the nitrogen catabolite repression system
Leu3	< 10-15	17,61%	20,23%	Regulates genes involved in branched amino acid biosynthesis and ammonium assimilation
Yap1	2,8*10-15	90,70%	10,66%	Required for resistance to oxidative stress
Ixr1	1,6*10-14	45,07%	13,13%	Transcriptional repressor that regulates hypoxia genes under normoxia conditions
Cbf1	4,1*10-14	81,41%	11,03%	Centromere-binding factor
Rpn4	3,4*10-13	87,75%	10,67%	Transcription factor that stimulates proteosomal gene expression. RPN4 is regulated by various stressors

## Sheet: Supplementary Table S2
Supplementary Table S2. Transcription factors whose targets are overrepresented in a set of genes with increased expression in cells carrying the sup35-218 allele.
Highest enrichment in transcription factors	p-value	% in the studied gene set	% in a similarly sized random set of S. cerevisiae genes	Transcription factor function
Rpn4	< 10-15	89,94%	10,10%	A transcription factor that stimulates proteosomal gene expression. RPN4 is regulated by a variety of stressors
Ino2	< 10-15	42,99%	13,19%	Binds inositol/choline-sensitive elements (ICRE)
Ume6	< 10-15	37,96%	15,18%	Key transcriptional regulator; involved in chromatin remodeling, linked to regulation of pseudohyph growth, mitosis and meiosis
Yhp1	< 10-15	24,85%	16,72%	Transcriptional homeobox repressor
Gcn4	< 10-15	96,80%	10,35%	Activator of amino acid synthesis
Rph1	< 10-15	40,70%	13,41%	Transcription factor repressing expression of genes involved in autophagy and DNA repair
Hsf1	< 10-15	41,01%	14,26%	Heat stress transcription factor
Aft1	< 10-15	34,45%	14,15%	A transcription factor that is involved in iron homeostasis and utilization
Mig1	< 10-15	21,80%	18,31%	A transcription factor that is involved in glucose repression
Ste12	< 10-15	68,29%	11,42%	Transcription factor that is activated by MAPK signaling cascade

## Sheet: Supplementary Table S3
Supplementary Table S3. Amount of similar genes in the transcriptome and proteome.
Number of transcripts	Number of proteins	Number of intersections	UP/DOWN regulation
710	56	4	UP
656	62	5	DOWN
